# Supplementary material for: A comparison of rule-based and centroid single-sample multiclass predictors for transcriptomic classification
Source: Bioinformatics. 2021 Nov 12;38(4):1022–9. doi: 10.1093/bioinformatics/btab763 (PMC8796360; doi:10.1093/bioinformatics/btab763)
Supplement: btab763_supplementary_data [file btab763_supplementary_data.zip]

Archive with 2 entries (2 files):
- BioinformaticsSupplement.docx
- Table S1.xlsx
