# Supplementary material for: A comparison of rule-based and centroid single-sample multiclass predictors for transcriptomic classification
Source: Bioinformatics. 2021 Nov 12;38(4):1022–9. doi: 10.1093/bioinformatics/btab763 (PMC8796360; doi:10.1093/bioinformatics/btab763)
Supplement: btab763_supplementary_data [file btab763_supplementary_data.zip › Table S1.xlsx]

## Sheet: Bladder-Lund2017
Models	Setting	Unique Genes	Rules	Rules per class	Target	Training data	Testing data		Training Accuracy		Overall Prediction Accuracy		Balanced accuracy per class						Average balanced accuracy
						Samples	Samples						Uro	GU	Basal	Mes	ScNE
SS-Centroid	low	102							0.837		0.855		0.899	0.846	0.954	0.79	0.738		0.8454
SS-Centroid	intermediate	424							0.864		0.842		0.9	0.803	0.947	0.818	0.667		0.827
SS-Centroid	high	749							0.864		0.86		0.915	0.844	0.947	0.818	0.69		0.8428
AIMS	Default	208	110	22					0.927		0.728		0.865	0.845	0.792	0.786	0.761		0.8098
k-TSP	Default (Up to 10)	63	32	(6,10,9,2,5)					0.944		0.802		0.905	0.875	0.892	0.569	0.663		0.7808
k-TSP	Default (Up to 50)	88	45	(17,12,9,2,5)					0.957		0.819		0.93	0.864	0.927	0.569	0.661		0.7902
k-TSP	1000 genes	125	65	(23,22,10,4,6)					0.96		0.812		0.91	0.87	0.901	0.597	0.686		0.7928
k-TSP	1000 genes - Pivot	162	85	(25,33,6,4,17)					0.963		0.83		0.942	0.891	0.917	0.583	0.689		0.8044
k-TSP	1-vs-1 genes	177	89	(21,44,9,4,11)					0.957		0.794		0.877	0.771	0.901	0.651	0.712		0.7824
k-TSP	1-vs-1 genes - Pivot	139	71	(23,19,9,4,16)					0.96		0.819		0.917	0.851	0.912	0.611	0.689		0.796
k-TSP	1-vs-1 rules	146	73	(19,12,24,4,14)	Subtypes	Lund2017	TCGA		0.93		0.814		0.898	0.875	0.923	0.622	0.689		0.8014
k-TSP	1-vs-1 rules - Pivot	179	90	(15,11,35,7,22)	5-class	(n=301)	(n=397)		0.937		0.83		0.918	0.877	0.924	0.624	0.667		0.802
RF	10-10	51	55						0.877		0.802		0.908	0.854	0.884	0.611	0.757		0.8028
RF	20-20	102	111						0.924		0.832		0.917	0.868	0.926	0.611	0.713		0.807
RF	50-50	244	283						0.924		0.822		0.907	0.834	0.93	0.611	0.689		0.7942
RF	100-100	471	562						0.92		0.845		0.922	0.846	0.945	0.653	0.69		0.8112
RF	200-10	105	56						0.93		0.814		0.901	0.831	0.918	0.625	0.69		0.793
RF	200-50	457	283						0.937		0.824		0.911	0.83	0.913	0.653	0.713		0.804
RF	200-200	902	1139						0.947		0.847		0.927	0.854	0.945	0.653	0.714		0.8186
RF	10-10 (Boruta)	51	54						0.877		0.804		0.91	0.854	0.889	0.611	0.757		0.8042
RF	20-20 (Boruta)	101	102						0.924		0.83		0.914	0.868	0.925	0.611	0.713		0.8062
RF	50-50 (Boruta)	223	216						0.924		0.817		0.904	0.834	0.919	0.611	0.689		0.7914
RF	100-100 (Boruta)	385	339						0.924		0.837		0.913	0.846	0.933	0.653	0.69		0.807
RF	200-10 (Boruta)	105	56						0.93		0.814		0.901	0.831	0.918	0.625	0.69		0.793
RF	200-50 (Boruta)	409	251						0.934		0.822		0.911	0.828	0.915	0.639	0.712		0.801
RF	200-200 (Boruta)	600	504						0.947		0.835		0.918	0.842	0.928	0.653	0.714		0.811

## Sheet: Bladder-TCGA
Models	Setting	Unique Genes	Rules	Rules per class	Target	Training data	Testing data		Training Accuracy		Overall Prediction Accuracy		Balanced accuracy per class						Average balanced accuracy
						Samples	Samples						Uro	GU	Basal	Mes	ScNE
SS-Centroid	low	95	NA						0.85		0.738		0.8	0.816	0.865	0.944	0.889		0.8628
SS-Centroid	intermediate	434	NA						0.883		0.781		0.86	0.825	0.862	0.968	0.9		0.883
SS-Centroid	high	767	NA						0.885		0.767		0.864	0.812	0.848	0.953	0.885		0.8724
AIMS	Default	212	110	22					0.929		0.535		0.708	0.777	0.659	0.856	0.862		0.7724
k-TSP	Default (Up to 10)	89	45	(10,10,10,5,10)					0.919		0.764		0.85	0.752	0.876	0.85	0.764		0.8184
k-TSP	Default (Up to 50)	148	76	(10,30,10,5,21)					0.919		0.771		0.857	0.777	0.876	0.85	0.767		0.8254
k-TSP	1000 genes	204	105	(16,40,16,4,29)					0.947		0.841		0.883	0.879	0.908	0.925	0.875		0.894
k-TSP	1000 genes - Pivot	209	108	(16,41,16,6,29)					0.936		0.811		0.862	0.873	0.894	0.97	0.854		0.8906
k-TSP	1-vs-1 genes	166	83	(11,22,22,14,14)					0.936		0.591		0.799	0.741	0.701	0.832	0.807		0.776
k-TSP	1-vs-1 genes - Pivot	193	100	(16,36,16,6,26)					0.939		0.807		0.868	0.844	0.892	0.968	0.868		0.888
k-TSP	1-vs-1 rules	244	123	(16,16,34,31,26)	Subtypes	TCGA	Lund2017		0.919		0.658		0.852	0.737	0.693	0.867	0.909		0.8116
k-TSP	1-vs-1 rules - Pivot	179	91	(17,16,33,15,10)	5-class	(n=397)	(n=301)		0.916		0.605		0.808	0.749	0.663	0.839	0.909		0.7936
RF	10-10	50	52						0.888		0.771		0.866	0.743	0.869	0.951	0.855		0.8568
RF	20-20	101	110						0.908		0.817		0.87	0.814	0.906	0.988	0.906		0.8968
RF	50-50	249	281						0.924		0.837		0.891	0.869	0.861	0.974	0.913		0.9016
RF	100-100	476	574						0.926		0.824		0.891	0.828	0.888	0.972	0.894		0.8946
RF	200-10	107	56						0.936		0.757		0.834	0.853	0.85	0.948	0.667		0.8304
RF	200-50	454	278						0.939		0.821		0.89	0.877	0.872	0.967	0.812		0.8836
RF	200-200	893	1137						0.941		0.804		0.891	0.864	0.87	0.951	0.812		0.8776
RF	10-10 (Boruta)	50	51						0.885		0.774		0.865	0.756	0.869	0.951	0.857		0.8596
RF	20-20 (Boruta)	97	104						0.908		0.817		0.87	0.814	0.904	0.988	0.908		0.8968
RF	50-50 (Boruta)	233	236						0.926		0.834		0.884	0.867	0.861	0.975	0.913		0.9
RF	100-100 (Boruta)	399	381						0.929		0.834		0.905	0.848	0.888	0.968	0.875		0.8968
RF	200-10 (Boruta)	107	56						0.936		0.757		0.834	0.853	0.85	0.948	0.667		0.8304
RF	200-50 (Boruta)	410	249						0.936		0.817		0.884	0.87	0.872	0.968	0.812		0.8812
RF	200-200 (Boruta)	628	558						0.939		0.794		0.879	0.865	0.868	0.953	0.792		0.8714

## Sheet: Bladder-Mixed
CV_1
Models	Setting	Unique Genes	Rules	Rules per class	Target	Training data	Testing data		Training Accuracy		Overall Prediction Accuracy		Balanced accuracy per class						Average balanced accuracy
						Samples	Samples						Uro	GU	Basal	Mes	ScNE
AIMS	Default	345	180	36					0.921		0.799		0.838	0.798	0.922	0.901	0.941		0.88
k-TSP	Default (Up to 10)	95	48	(9,10,10,9,10)					0.903		0.835		0.873	0.812	0.912	0.943	0.944		0.8968
k-TSP	Default (Up to 50)	180	93	(16,21,14,19,23)					0.915		0.835		0.861	0.791	0.925	0.95	0.944		0.8942
k-TSP	1000 genes	240	123	(28,10,31,23,31)					0.926		0.82		0.852	0.786	0.92	0.95	0.889		0.8794
k-TSP	1000 genes - Pivot	306	160	(28,28,33,41,30)					0.919		0.842		0.882	0.791	0.937	0.947	0.889		0.8892
k-TSP	1000 genes - platform-wise	249	131	(28,19,35,36,13)					0.919		0.849		0.888	0.791	0.937	0.988	0.889		0.8986
k-TSP	1000 genes - platform-wise - Pivot	306	160	(28,28,33,41,30)					0.919		0.842		0.882	0.791	0.937	0.947	0.889		0.8892
k-TSP	1-vs-1 genes	256	128	(39,45,5,11,28)					0.903		0.842		0.897	0.828	0.905	0.901	0.944		0.895
k-TSP	1-vs-1 genes - Pivot	325	168	(28,27,30,36,47)					0.919		0.835		0.87	0.774	0.937	0.947	0.889		0.8834
k-TSP	1-vs-1 genes - platform-wise	280	141	(42,46,14,21,18)					0.917		0.835		0.867	0.807	0.917	0.947	0.944		0.8964
k-TSP	1-vs-1 genes - platform-wise - Pivot	322	168	(27,34,33,35,39)					0.923		0.849		0.879	0.832	0.937	0.947	0.889		0.8968
k-TSP	platform-wise rules	279	142	(42,38,35,17,10)					0.906		0.835		0.879	0.812	0.912	0.901	0.996		0.9
k-TSP	platform-wise rules - Pivot	371	197	(42,41,45,25,44)					0.928		0.835		0.873	0.812	0.932	0.867	0.941		0.885
k-TSP	1-vs-1&platform rules	213	107	(33,47,6,10,11)	Subtypes	Mixed	Mixed		0.894		0.842		0.86	0.865	0.917	0.947	0.944		0.9066
k-TSP	1-vs-1&platform rules - Pivot	211	108	(22,29,14,16,27)	5-class	Lund2017	Lund2017		0.917		0.82		0.854	0.828	0.887	0.943	0.996		0.9016
RF	10-10	52	53			TCGA	TCGA		0.879		0.835		0.88	0.807	0.925	0.875	0.885		0.8744
RF	20-20	99	110			(n=555)	(n=139)		0.906		0.863		0.904	0.837	0.917	0.954	0.889		0.9002
RF	50-50	233	288						0.912		0.863		0.889	0.816	0.942	0.958	0.889		0.8988
RF	100-100	457	574						0.932		0.871		0.901	0.832	0.942	0.958	0.889		0.9044
RF	200-10	111	59						0.908		0.827		0.901	0.828	0.902	0.829	0.829		0.8578
RF	200-50	461	287						0.93		0.842		0.886	0.828	0.925	0.913	0.833		0.877
RF	200-200	884	1139						0.926		0.856		0.895	0.791	0.95	0.917	0.889		0.8884
RF	10-10 (Boruta)	52	53						0.879		0.835		0.88	0.807	0.925	0.875	0.885		0.8744
RF	20-20 (Boruta)	98	106						0.908		0.871		0.904	0.841	0.93	0.954	0.889		0.9036
RF	50-50 (Boruta)	219	238						0.914		0.863		0.889	0.816	0.942	0.958	0.889		0.8988
RF	100-100 (Boruta)	374	382						0.933		0.871		0.901	0.832	0.942	0.958	0.889		0.9044
RF	200-10 (Boruta)	111	59						0.908		0.827		0.901	0.828	0.902	0.829	0.829		0.8578
RF	200-50 (Boruta)	397	243						0.93		0.842		0.886	0.828	0.925	0.913	0.833		0.877
RF	200-200 (Boruta)	620	568						0.932		0.856		0.895	0.791	0.95	0.917	0.889		0.8884
CV_2
Models	Setting	Unique Genes	Rules	Rules per class	Target	Training data	Testing data		Training Accuracy		Overall Prediction Accuracy		Balanced accuracy per class						Average balanced accuracy
						Samples	Samples						Uro	GU	Basal	Mes	ScNE
AIMS	Default	445	240	48					0.915		0.871		0.905	0.857	0.94	0.905	0.95		0.9114
k-TSP	Default (Up to 10)	85	43	(8,9,9,7,10)					0.906		0.827		0.875	0.79	0.93	0.909	0.9		0.8808
k-TSP	Default (Up to 50)	238	123	(35,32,17,19,20)					0.917		0.849		0.895	0.835	0.939	0.822	0.85		0.8682
k-TSP	1000 genes	231	121	(49,31,9,10,22)					0.921		0.856		0.893	0.835	0.944	0.905	0.896		0.8946
k-TSP	1000 genes - Pivot	270	141	(50,33,10,23,25)					0.921		0.849		0.884	0.83	0.944	0.905	0.896		0.8918
k-TSP	1000 genes - platform-wise	237	123	(50,31,10,10,22)					0.914		0.849		0.887	0.826	0.935	0.905	0.9		0.8906
k-TSP	1000 genes - platform-wise - Pivot	238	125	(50,33,10,7,25)					0.917		0.849		0.884	0.83	0.944	0.905	0.896		0.8918
k-TSP	1-vs-1 genes	287	145	(49,37,25,16,18)					0.919		0.863		0.89	0.866	0.953	0.905	0.892		0.9012
k-TSP	1-vs-1 genes - Pivot	271	141	(49,35,10,22,25)					0.915		0.842		0.884	0.83	0.939	0.822	0.896		0.8742
k-TSP	1-vs-1 genes - platform-wise	213	108	(45,14,22,11,16)					0.924		0.856		0.878	0.848	0.958	0.905	0.892		0.8962
k-TSP	1-vs-1 genes - platform-wise - Pivot	287	150	(49,32,23,21,25)					0.919		0.842		0.884	0.826	0.948	0.826	0.888		0.8744
k-TSP	platform-wise rules	222	112	(46,13,25,9,19)					0.93		0.856		0.882	0.852	0.958	0.909	0.892		0.8986
k-TSP	platform-wise rules - Pivot	262	136	(34,43,18,12,29)					0.917		0.849		0.884	0.839	0.945	0.905	0.892		0.893
k-TSP	1-vs-1&platform rules	288	146	(43,6,48,12,37)	Subtypes	Mixed	Mixed		0.912		0.849		0.882	0.857	0.931	0.905	0.938		0.9026
k-TSP	1-vs-1&platform rules - Pivot	269	136	(38,11,27,26,34)	5-class	Lund2017	Lund2017		0.914		0.856		0.888	0.852	0.945	0.905	0.942		0.9064
RF	10-10	52	54			TCGA	TCGA		0.879		0.835		0.878	0.852	0.925	0.746	0.85		0.8502
RF	20-20	100	113			(n=555)	(n=139)		0.894		0.863		0.901	0.861	0.939	0.75	0.9		0.8702
RF	50-50	238	282						0.914		0.885		0.919	0.866	0.962	0.75	0.9		0.8794
RF	100-100	442	575						0.926		0.871		0.919	0.848	0.944	0.746	0.9		0.8714
RF	200-10	106	60						0.899		0.856		0.912	0.826	0.944	0.746	0.85		0.8556
RF	200-50	474	294						0.928		0.849		0.909	0.795	0.944	0.746	0.85		0.8488
RF	200-200	865	1158						0.935		0.878		0.921	0.835	0.962	0.746	0.9		0.8728
RF	10-10 (Boruta)	52	53						0.883		0.835		0.878	0.852	0.925	0.746	0.85		0.8502
RF	20-20 (Boruta)	99	108						0.894		0.863		0.901	0.861	0.939	0.75	0.9		0.8702
RF	50-50 (Boruta)	220	235						0.923		0.871		0.912	0.844	0.948	0.75	0.9		0.8708
RF	100-100 (Boruta)	382	390						0.93		0.871		0.919	0.848	0.944	0.746	0.9		0.8714
RF	200-10 (Boruta)	106	60						0.899		0.856		0.912	0.826	0.944	0.746	0.85		0.8556
RF	200-50 (Boruta)	406	253						0.928		0.849		0.906	0.808	0.944	0.746	0.85		0.8508
RF	200-200 (Boruta)	606	587						0.933		0.885		0.93	0.835	0.967	0.746	0.9		0.8756
CV_3
Models	Setting	Unique Genes	Rules	Rules per class	Target	Training data	Testing data		Training Accuracy		Overall Prediction Accuracy		Balanced accuracy per class						Average balanced accuracy
						Samples	Samples						Uro	GU	Basal	Mes	ScNE
AIMS	Default	412	220	44					0.921		0.856		0.905	0.91	0.886	0.939	0.996		0.9272
k-TSP	Default (Up to 10)	84	43	(9,7,7,10,10)					0.899		0.856		0.898	0.903	0.916	0.909	0.913		0.9078
k-TSP	Default (Up to 50)	174	90	(18,21,14,10,27)					0.901		0.849		0.891	0.879	0.916	0.909	0.913		0.9016
k-TSP	1000 genes	216	112	(20,50,20,13,9)					0.912		0.849		0.905	0.903	0.889	0.901	0.913		0.9022
k-TSP	1000 genes - Pivot	249	128	(22,21,22,36,27)					0.919		0.856		0.913	0.907	0.9	0.863	0.913		0.8992
k-TSP	1000 genes - platform-wise	182	94	(20,20,20,10,24)					0.91		0.885		0.927	0.903	0.923	0.947	0.913		0.9226
k-TSP	1000 genes - platform-wise - Pivot	249	128	(22,21,22,36,27)					0.919		0.856		0.913	0.907	0.9	0.863	0.913		0.8992
k-TSP	1-vs-1 genes	244	124	(29,14,39,18,24)					0.912		0.885		0.934	0.931	0.914	0.905	0.913		0.9194
k-TSP	1-vs-1 genes - Pivot	212	110	(22,22,19,14,33)					0.91		0.856		0.898	0.884	0.905	0.947	0.913		0.9094
k-TSP	1-vs-1 genes - platform-wise	238	120	(43,10,30,18,19)					0.908		0.856		0.905	0.907	0.894	0.943	0.909		0.9116
k-TSP	1-vs-1 genes - platform-wise - Pivot	243	126	(22,20,19,32,33)					0.921		0.842		0.905	0.903	0.884	0.859	0.913		0.8928
k-TSP	platform-wise rules	255	129	(49,11,29,17,23)					0.905		0.878		0.927	0.903	0.919	0.905	0.913		0.9134
k-TSP	platform-wise rules - Pivot	281	147	(36,21,16,25,49)					0.917		0.849		0.898	0.879	0.9	0.863	1		0.908
k-TSP	1-vs-1&platform rules	291	149	(43,14,50,19,23)	Subtypes	Mixed	Mixed		0.905		0.871		0.92	0.931	0.883	0.98	0.913		0.9254
k-TSP	1-vs-1&platform rules - Pivot	258	134	(15,10,50,13,46)	5-class	Lund2017	Lund2017		0.901		0.863		0.92	0.916	0.847	0.976	0.996		0.931
RF	10-10	51	53			TCGA	TCGA		0.881		0.885		0.928	0.884	0.93	0.913	0.913		0.9136
RF	20-20	100	106			(n=555)	(n=139)		0.888		0.871		0.921	0.875	0.934	0.829	0.913		0.8944
RF	50-50	233	279						0.923		0.885		0.928	0.856	0.97	0.829	0.913		0.8992
RF	100-100	451	573						0.921		0.878		0.921	0.86	0.95	0.829	0.913		0.8946
RF	200-10	104	58						0.912		0.863		0.906	0.875	0.95	0.788	0.913		0.8864
RF	200-50	461	293						0.921		0.878		0.914	0.856	0.959	0.829	0.913		0.8942
RF	200-200	873	1154						0.924		0.878		0.914	0.86	0.955	0.829	0.913		0.8942
RF	10-10 (Boruta)	51	52						0.879		0.892		0.928	0.888	0.93	0.954	0.913		0.9226
RF	20-20 (Boruta)	99	97						0.89		0.871		0.921	0.875	0.934	0.829	0.913		0.8944
RF	50-50 (Boruta)	224	230						0.926		0.892		0.935	0.856	0.97	0.871	0.913		0.909
RF	100-100 (Boruta)	386	395						0.923		0.878		0.921	0.86	0.95	0.829	0.913		0.8946
RF	200-10 (Boruta)	104	58						0.912		0.863		0.906	0.875	0.95	0.788	0.913		0.8864
RF	200-50 (Boruta)	408	258						0.919		0.878		0.914	0.856	0.959	0.829	0.913		0.8942
RF	200-200 (Boruta)	640	604						0.93		0.878		0.914	0.86	0.955	0.829	0.913		0.8942
CV_4
Models	Setting	Unique Genes	Rules	Rules per class	Target	Training data	Testing data		Training Accuracy		Overall Prediction Accuracy		Balanced accuracy per class						Average balanced accuracy
						Samples	Samples						Uro	GU	Basal	Mes	ScNE
AIMS	Default	419	220	44					0.903		0.906		0.919	0.96	0.951	0.938	0.958		0.9452
k-TSP	Default (Up to 10)	82	42	(8,9,8,9,8)					0.89		0.863		0.926	0.925	0.951	0.942	0.704		0.8896
k-TSP	Default (Up to 50)	98	50	(8,9,8,12,13)					0.892		0.878		0.926	0.956	0.946	0.892	0.792		0.9024
k-TSP	1000 genes	246	127	(20,36,22,14,35)					0.919		0.863		0.92	0.929	0.937	0.938	0.708		0.8864
k-TSP	1000 genes - Pivot	311	160	(18,41,23,35,43)					0.915		0.885		0.927	0.937	0.942	0.938	0.792		0.9072
k-TSP	1000 genes - platform-wise	255	130	(17,42,12,24,35)					0.899		0.885		0.935	0.942	0.937	0.888	0.792		0.8988
k-TSP	1000 genes - platform-wise - Pivot	369	191	(49,41,23,35,43)					0.923		0.878		0.927	0.952	0.942	0.938	0.75		0.9018
k-TSP	1-vs-1 genes	261	132	(50,18,23,21,20)					0.915		0.885		0.92	0.956	0.924	0.942	0.833		0.915
k-TSP	1-vs-1 genes - Pivot	285	147	(18,39,24,36,30)					0.915		0.892		0.935	0.942	0.942	0.938	0.792		0.9098
k-TSP	1-vs-1 genes - platform-wise	275	139	(50,12,48,10,19)					0.91		0.899		0.949	0.983	0.933	0.931	0.792		0.9176
k-TSP	1-vs-1 genes - platform-wise - Pivot	298	154	(37,30,21,36,30)					0.921		0.899		0.934	0.96	0.946	0.938	0.833		0.9222
k-TSP	platform-wise rules	274	139	(49,10,44,17,19)					0.901		0.906		0.941	0.983	0.937	0.934	0.871		0.9332
k-TSP	platform-wise rules - Pivot	344	180	(44,25,46,18,47)					0.908		0.885		0.934	0.979	0.937	0.938	0.75		0.9076
k-TSP	1-vs-1&platform rules	257	129	(35,11,47,18,18)	Subtypes	Mixed	Mixed		0.899		0.885		0.926	0.947	0.928	0.938	0.875		0.9228
k-TSP	1-vs-1&platform rules - Pivot	268	139	(48,12,50,23,6)	5-class	Lund2017	Lund2017		0.903		0.914		0.941	0.96	0.946	0.942	0.917		0.9412
RF	10-10	54	53			TCGA	TCGA		0.865		0.885		0.921	0.929	0.942	0.95	0.792		0.9068
RF	20-20	99	110			(n=555)	(n=139)		0.895		0.899		0.943	0.937	0.946	0.946	0.75		0.9044
RF	50-50	241	287						0.917		0.899		0.958	0.933	0.951	0.946	0.667		0.891
RF	100-100	454	570						0.912		0.921		0.964	0.96	0.969	0.946	0.75		0.9178
RF	200-10	111	59						0.881		0.885		0.942	0.952	0.942	0.946	0.667		0.8898
RF	200-50	443	293						0.91		0.914		0.965	0.96	0.951	0.946	0.708		0.906
RF	200-200	862	1152						0.917		0.921		0.964	0.96	0.969	0.946	0.75		0.9178
RF	10-10 (Boruta)	54	52						0.868		0.878		0.921	0.925	0.942	0.95	0.75		0.8976
RF	20-20 (Boruta)	96	101						0.895		0.899		0.943	0.937	0.946	0.946	0.75		0.9044
RF	50-50 (Boruta)	229	242						0.915		0.899		0.958	0.933	0.951	0.946	0.667		0.891
RF	100-100 (Boruta)	388	397						0.914		0.914		0.957	0.96	0.964	0.946	0.75		0.9154
RF	200-10 (Boruta)	111	59						0.881		0.885		0.942	0.952	0.942	0.946	0.667		0.8898
RF	200-50 (Boruta)	400	258						0.908		0.921		0.965	0.964	0.951	0.946	0.75		0.9152
RF	200-200 (Boruta)	618	591						0.917		0.921		0.964	0.96	0.969	0.946	0.75		0.9178
CV_5
Models	Setting	Unique Genes	Rules	Rules per class	Target	Training data	Testing data		Training Accuracy		Overall Prediction Accuracy		Balanced accuracy per class						Average balanced accuracy
						Samples	Samples						Uro	GU	Basal	Mes	ScNE
AIMS	Default	376	200	40					0.924		0.841		0.889	0.874	0.885	0.909	0.93		0.8974
k-TSP	Default (Up to 10)	84	43	(10,7,10,6,10)					0.905		0.848		0.888	0.853	0.911	0.871	0.934		0.8914
k-TSP	Default (Up to 50)	136	70	(24,7,20,6,13)					0.899		0.862		0.903	0.853	0.931	0.871	0.934		0.8984
k-TSP	1000 genes	183	97	(16,19,28,6,28)					0.906		0.877		0.919	0.887	0.931	0.905	0.934		0.9152
k-TSP	1000 genes - Pivot	250	132	(29,22,26,24,31)					0.924		0.87		0.907	0.866	0.931	0.913	0.934		0.9102
k-TSP	1000 genes - platform-wise	203	108	(29,21,25,8,25)					0.921		0.848		0.907	0.848	0.921	0.867	0.871		0.8828
k-TSP	1000 genes - platform-wise - Pivot	252	133	(30,22,26,24,31)					0.923		0.87		0.907	0.866	0.931	0.913	0.934		0.9102
k-TSP	1-vs-1 genes	196	99	(27,19,11,25,17)					0.906		0.855		0.916	0.861	0.881	0.917	0.93		0.901
k-TSP	1-vs-1 genes - Pivot	333	174	(50,48,25,22,29)					0.919		0.87		0.907	0.866	0.931	0.913	0.934		0.9102
k-TSP	1-vs-1 genes - platform-wise	177	89	(23,11,19,23,13)					0.905		0.855		0.919	0.9	0.87	0.905	0.926		0.904
k-TSP	1-vs-1 genes - platform-wise - Pivot	211	111	(29,22,23,11,26)					0.921		0.855		0.907	0.848	0.911	0.909	0.934		0.9018
k-TSP	platform-wise rules	261	133	(49,11,50,13,10)					0.91		0.87		0.919	0.883	0.916	0.913	0.926		0.9114
k-TSP	platform-wise rules - Pivot	269	137	(43,30,13,26,25)					0.93		0.855		0.892	0.878	0.9	0.917	0.93		0.9034
k-TSP	1-vs-1&platform rules	247	125	(48,11,29,20,17)	Subtypes	Mixed	Mixed		0.899		0.862		0.919	0.895	0.88	0.95	0.922		0.9132
k-TSP	1-vs-1&platform rules - Pivot	265	137	(43,11,41,14,28)	5-class	Lund2017	Lund2017		0.908		0.848		0.898	0.848	0.905	0.942	0.93		0.9046
RF	10-10	54	57			TCGA	TCGA		0.881		0.833		0.882	0.878	0.88	0.704	1		0.8688
RF	20-20	102	113			(n=556)	(n=138)		0.901		0.833		0.876	0.857	0.885	0.746	1		0.8728
RF	50-50	238	280						0.919		0.855		0.894	0.87	0.92	0.746	1		0.886
RF	100-100	455	569						0.928		0.848		0.888	0.87	0.916	0.75	0.938		0.8724
RF	200-10	110	59						0.908		0.841		0.885	0.87	0.905	0.708	0.938		0.8612
RF	200-50	461	294						0.928		0.841		0.882	0.878	0.931	0.708	0.934		0.8666
RF	200-200	865	1147						0.935		0.848		0.891	0.866	0.931	0.75	0.934		0.8744
RF	10-10 (Boruta)	52	54						0.887		0.833		0.882	0.878	0.88	0.704	1		0.8688
RF	20-20 (Boruta)	102	107						0.905		0.833		0.876	0.857	0.885	0.746	1		0.8728
RF	50-50 (Boruta)	221	231						0.919		0.848		0.885	0.866	0.92	0.746	1		0.8834
RF	100-100 (Boruta)	379	383						0.932		0.855		0.897	0.87	0.92	0.75	0.938		0.875
RF	200-10 (Boruta)	110	59						0.908		0.841		0.885	0.87	0.905	0.708	0.938		0.8612
RF	200-50 (Boruta)	396	248						0.928		0.841		0.882	0.878	0.931	0.708	0.934		0.8666
RF	200-200 (Boruta)	600	562						0.933		0.848		0.891	0.866	0.931	0.75	0.934		0.8744

## Sheet: Breast
Models	Setting	Unique Genes	Rules	Rules per class	Target	Training data	Testing data		Training Accuracy		Overall Prediction Accuracy		Balanced accuracy per class						Average balanced accuracy
						Samples	Samples						LumA	LumB	HER2	Basal	Normal
k-TSP	Default (Up to 10)	66	33	(6,6,7,8,6)					0.859		0.833		0.893	0.907	0.824	0.951	0.721		0.8592
k-TSP	Default (Up to 50)	132	69	(19,22,7,15,6)					0.863		0.85		0.902	0.91	0.855	0.954	0.766		0.8774
k-TSP	1000 genes	184	100	(46,23,10,11,10)					0.882		0.851		0.898	0.904	0.888	0.949	0.756		0.879
k-TSP	1000 genes - Pivot	223	125	(46,20,10,22,27)					0.882		0.85		0.894	0.913	0.883	0.949	0.733		0.8744
k-TSP	1-vs-1 genes	249	126	(30,17,12,45,22)					0.842		0.814		0.85	0.858	0.911	0.969	0.895		0.8966
k-TSP	1-vs-1 genes - Pivot	229	121	(43,15,10,31,22)					0.871		0.838		0.882	0.892	0.894	0.951	0.709		0.8656
k-TSP	1-vs-1 rules	233	118	(30,14,19,43,12)					0.806		0.776		0.813	0.876	0.914	0.952	0.903		0.8916
k-TSP	1-vs-1 rules - Pivot	244	126	(14,45,13,42,12)		SCAN-B	SCAN-B		0.845		0.824		0.867	0.918	0.882	0.954	0.892		0.9026
RF	10-10 (Boruta)	47	49		5-class subtypes	50% of GSE81538+GSE96058	50% of GSE81538+GSE96058		0.884		0.865		0.898	0.877	0.897	0.96	0.795		0.8854
RF	20-20 (Boruta)	86	95			(n=1907)	(n=1907)		0.898		0.88		0.909	0.893	0.898	0.963	0.792		0.891
RF	50-50 (Boruta)	200	232						0.91		0.884		0.914	0.903	0.911	0.965	0.769		0.8924
RF	100-100 (Boruta)	358	409						0.92		0.893		0.919	0.909	0.92	0.962	0.788		0.8996
RF	200-10 (Boruta)	96	54						0.901		0.882		0.912	0.906	0.916	0.964	0.776		0.8948
RF	200-50 (Boruta)	325	230						0.919		0.89		0.917	0.909	0.914	0.963	0.8		0.9006
RF	200-200 (Boruta)	581	646						0.92		0.894		0.922	0.918	0.906	0.957	0.793		0.8992

## Sheet: Lung Cancer
Histology
Models	Setting	Unique Genes	Rules	Target	Training data	Testing data		Training Accuracy		Overall Prediction Accuracy
					Samples	Samples
k-TSP	Default (Up to 10)	18	9					0.942		0.913
k-TSP	Default (Up to 50)	18	9					0.942		0.913
k-TSP	1000 genes	24	12					0.943		0.921
k-TSP	1000 genes - Pivot	24	12					0.943		0.921
k-TSP	1000 genes - platform-wise	24	12					0.943		0.921
k-TSP	1000 genes - platform-wise - Pivot	24	12					0.943		0.921
k-TSP	platform-wise rules	26	13					0.944		0.919
k-TSP	platform-wise rules - Pivot	26	13					0.944		0.919
RF	10-10 (Boruta)	10	5	Histology (Adenocarcinoma/Squamous cell carcinoma)	7 datasets (n=1150)	5 datasets (n=768)		0.914		0.887
RF	20-20 (Boruta)	20	12					0.923		0.905
RF	50-50 (Boruta)	41	26					0.943		0.923
RF	100-100 (Boruta)	86	64					0.945		0.896
RF	200-10 (Boruta)	26	17					0.946		0.727
RF	200-50 (Boruta)	114	69					0.948		0.689
RF	200-200 (Boruta)	186	135					0.949		0.898
Histology - mixed datasets
Models	Setting	Unique Genes	Rules	Target	Training data	Testing data		Training Accuracy		Overall Prediction Accuracy
					Samples	Samples
k-TSP	Default (Up to 10)	20	10					0.936		0.938
k-TSP	Default (Up to 50)	68	34					0.944		0.936
k-TSP	1000 genes	34	17					0.942		0.935
k-TSP	1000 genes - Pivot	40	20					0.942		0.936
k-TSP	1000 genes - platform-wise	34	17					0.943		0.934
k-TSP	1000 genes - platform-wise - Pivot	40	20					0.942		0.936
k-TSP	platform-wise rules	42	21					0.94		0.932
k-TSP	platform-wise rules - Pivot	48	24					0.944		0.932
RF	10-10 (Boruta)	8	4	Histology (Adenocarcinoma/Squamous cell carcinoma)	50% mixed from 12 datasets	50% mixed from 12 datasets		0.911		0.918
RF	20-20 (Boruta)	20	11					0.926		0.924
RF	50-50 (Boruta)	48	30					0.948		0.936
RF	100-100 (Boruta)	99	75					0.951		0.938
RF	200-10 (Boruta)	21	11					0.943		0.933
RF	200-50 (Boruta)	111	67					0.946		0.941
RF	200-200 (Boruta)	183	144					0.951		0.947
Subtypes
Models	Setting	Unique Genes	Rules	Target	Training data	Testing data		Training Accuracy		Overall Prediction Accuracy
					Samples	Samples
k-TSP	Default (Up to 10)	20	10					0.869		0.721
k-TSP	Default (Up to 50)	72	36					0.885		0.722
k-TSP	1000 genes	30	15					0.882		0.718
k-TSP	1000 genes - Pivot	30	15					0.881		0.721
k-TSP	1000 genes - platform-wise	30	15					0.889		0.727
k-TSP	1000 genes - platform-wise - Pivot	30	15					0.881		0.721
k-TSP	platform-wise rules	62	31					0.9		0.722
k-TSP	platform-wise rules - Pivot	56	28					0.896		0.715
RF	10-10 (Boruta)	8	4	Subtypes (Terminal Respiratory Unit (TRU) or non-TRU)	7 datasets (n=1429)	6 datasets (n=677)		0.863		0.69
RF	20-20 (Boruta)	20	16					0.885		0.795
RF	50-50 (Boruta)	50	37					0.924		0.814
RF	100-100 (Boruta)	99	75					0.945		0.809
RF	200-10 (Boruta)	22	12					0.903		0.725
RF	200-50 (Boruta)	113	75					0.95		0.817
RF	200-200 (Boruta)	193	163					0.954		0.793
Subtypes - mixed dataset
Models	Setting	Unique Genes	Rules	Target	Training data	Testing data		Training Accuracy		Overall Prediction Accuracy
					Samples	Samples
k-TSP	Default (Up to 10)	20	10					0.889		0.863
k-TSP	Default (Up to 50)	20	10					0.889		0.863
k-TSP	1000 genes	24	12					0.873		0.858
k-TSP	1000 genes - Pivot	24	12					0.876		0.868
k-TSP	1000 genes - platform-wise	24	12					0.876		0.864
k-TSP	1000 genes - platform-wise - Pivot	24	12					0.876		0.868
k-TSP	platform-wise rules	98	49					0.859		0.858
k-TSP	platform-wise rules - Pivot	50	25					0.87		0.863
RF	10-10 (Boruta)	10	5	Subtypes (Terminal Respiratory Unit (TRU) or non-TRU)	50% mixed from 13 datasets	50% mixed from 13 datasets		0.838		0.848
RF	20-20 (Boruta)	16	10					0.871		0.86
RF	50-50 (Boruta)	50	39					0.898		0.9
RF	100-100 (Boruta)	98	71					0.923		0.914
RF	200-10 (Boruta)	23	12					0.89		0.874
RF	200-50 (Boruta)	123	79					0.934		0.923
RF	200-200 (Boruta)	197	161					0.931		0.923
Histology Training cohorts		n=1150
Clinical Lung Cancer Genome Project	CLCGP (n=191)	191		Clinical Lung Cancer Genome Project (CLCGP); Network Genomic Medicine (NGM). A genomics-based classification of human lung tumors. Sci Transl Med. 2013 Oct 30;5(209):209ra153.
Hou et al.	GSE19188 (n=72)	72		Hou J, Aerts J, den Hamer B, van Ijcken W, den Bakker M, Riegman P, van der Leest C, van der Spek P, Foekens JA, Hoogsteden HC, Grosveld F, Philipsen S. Gene expression-based classification of non-small cell lung carcinomas and survival prediction. PLoS One. 2010 Apr 22;5(4):e10312.
Botling et al.	GSE37745 (n=172)	172		Botling J, Edlund K, Lohr M, Hellwig B, Holmberg L, Lambe M, Berglund A, Ekman S, Bergqvist M, Pontén F, König A, Fernandes O, Karlsson M, Helenius G, Karlsson C, Rahnenführer J, Hengstler JG, Micke P. Biomarker discovery in non-small cell lung cancer: integrating gene expression profiling, meta-analysis, and tissue microarray validation. Clin Cancer Res. 2013 Jan 1;19(1):194-204.
Sato et al.	GSE41271 (n=263)	263		Sato M, Larsen JE, Lee W, Sun H, Shames DS, Dalvi MP, Ramirez RD, Tang H, DiMaio JM, Gao B, Xie Y, Wistuba II, Gazdar AF, Shay JW, Minna JD. Human lung epithelial cells progressed to malignancy through specific oncogenic manipulations. Mol Cancer Res. 2013 Jun;11(6):638-50.
Der et al.	GSE50081 (n=170)	170		Der SD, Sykes J, Pintilie M, Zhu CQ, Strumpf D, Liu N, Jurisica I, Shepherd FA, Tsao MS. Validation of a histology-independent prognostic gene signature for early-stage, non-small-cell lung cancer including stage IA patients. J Thorac Oncol. 2014 Jan;9(1):59-64.
Karlsson et al.	GSE60644 (n=99)	99		Karlsson A, Jönsson M, Lauss M, Brunnström H, Jönsson P, Borg Å, Jönsson G, Ringnér M, Planck M, Staaf J. Genome-wide DNA methylation analysis of lung carcinoma reveals one neuroendocrine and four adenocarcinoma epitypes associated with patient outcome. Clin Cancer Res. 2014 Dec 1;20(23):6127-40.
Djureinovic et al.	GSE81089 (n=183)	183		Djureinovic D, Hallström BM, Horie M, Mattsson JSM, La Fleur L, Fagerberg L, Brunnström H, Lindskog C, Madjar K, Rahnenführer J, Ekman S, Ståhle E, Koyi H, Brandén E, Edlund K, Hengstler JG, Lambe M, Saito A, Botling J, Pontén F, Uhlén M, Micke P. Profiling cancer testis antigens in non-small-cell lung cancer. JCI Insight. 2016 Jul 7;1(10):e86837.
Histology Test cohorts		n=768
Zhu et al.	GSE14814 (n=123)	123		Zhu CQ, Ding K, Strumpf D, Weir BA, Meyerson M, Pennell N, Thomas RK, Naoki K, Ladd-Acosta C, Liu N, Pintilie M, Der S, Seymour L, Jurisica I, Shepherd FA, Tsao MS. Prognostic and predictive gene signature for adjuvant chemotherapy in resected non-small-cell lung cancer. J Clin Oncol. 2010 Oct 10;28(29):4417-24.
Rousseaux et al.	GSE30219 (n=146)	146		Rousseaux S, Debernardi A, Jacquiau B, Vitte AL, Vesin A, Nagy-Mignotte H, Moro-Sibilot D, Brichon PY, Lantuejoul S, Hainaut P, Laffaire J, de Reyniès A, Beer DG, Timsit JF, Brambilla C, Brambilla E, Khochbin S. Ectopic activation of germline and placental genes identifies aggressive metastasis-prone lung cancers. Sci Transl Med. 2013 May 22;5(186):186ra66.
Tarca et al.	GSE43580 (n=150)	150		Tarca AL, Lauria M, Unger M, Bilal E, Boue S, Kumar Dey K, Hoeng J, Koeppl H, Martin F, Meyer P, Nandy P, Norel R, Peitsch M, Rice JJ, Romero R, Stolovitzky G, Talikka M, Xiang Y, Zechner C; IMPROVER DSC Collaborators. Strengths and limitations of microarray-based phenotype prediction: lessons learned from the IMPROVER Diagnostic Signature Challenge. Bioinformatics. 2013 Nov 15;29(22):2892-9.
Bhattacharjee et al.	GSE83227 (n=211)	211		Bhattacharjee A, Richards WG, Staunton J, Li C, Monti S, Vasa P, Ladd C, Beheshti J, Bueno R, Gillette M, Loda M, Weber G, Mark EJ, Lander ES, Wong W, Johnson BE, Golub TR, Sugarbaker DJ, Meyerson M. Classification of human lung carcinomas by mRNA expression profiling reveals distinct adenocarcinoma subclasses. Proc Natl Acad Sci U S A. 2001 Nov 20;98(24):13790-5.
Lee et al.	GSE8894 (n=138)	138		Lee ES, Son DS, Kim SH, Lee J, Jo J, Han J, Kim H, Lee HJ, Choi HY, Jung Y, Park M, Lim YS, Kim K, Shim Y, Kim BC, Lee K, Huh N, Ko C, Park K, Lee JW, Choi YS, Kim J. Prediction of recurrence-free survival in postoperative non-small cell lung cancer patients by using an integrated model of clinical information and gene expression. Clin Cancer Res. 2008 Nov 15;14(22):7397-404.
Subtype Training cohorts		n=1429
Fouret et al.	E_MTAB_923 (n=103)	103		Fouret R, Laffaire J, Hofman P, Beau-Faller M, Mazieres J, Validire P, Girard P, Camilleri-Bröet S, Vaylet F, Leroy-Ladurie F, Soria JC, Fouret P. A comparative and integrative approach identifies ATPase family, AAA domain containing 2 as a likely driver of cell proliferation in lung adenocarcinoma. Clin Cancer Res. 2012 Oct 15;18(20):5606-16.
Wilkerson et al.	GSE26939 (n=116)	116		Wilkerson MD, Yin X, Walter V, Zhao N, Cabanski CR, Hayward MC, Miller CR, Socinski MA, Parsons AM, Thorne LB, Haithcock BE, Veeramachaneni NK, Funkhouser WK, Randell SH, Bernard PS, Perou CM, Hayes DN. Differential pathogenesis of lung adenocarcinoma subtypes involving sequence mutations, copy number, chromosomal instability, and methylation. PLoS One. 2012;7(5):e36530.
Okayama et al.	GSE31210 (n=226)	226		Okayama H, Kohno T, Ishii Y, Shimada Y, Shiraishi K, Iwakawa R, Furuta K, Tsuta K, Shibata T, Yamamoto S, Watanabe S, Sakamoto H, Kumamoto K, Takenoshita S, Gotoh N, Mizuno H, Sarai A, Kawano S, Yamaguchi R, Miyano S, Yokota J. Identification of genes upregulated in ALK-positive and EGFR/KRAS/ALK-negative lung adenocarcinomas. Cancer Res. 2012 Jan 1;72(1):100-11.
Sato et al.	GSE41271 (n=183)	183		Sato M, Larsen JE, Lee W, Sun H, Shames DS, Dalvi MP, Ramirez RD, Tang H, DiMaio JM, Gao B, Xie Y, Wistuba II, Gazdar AF, Shay JW, Minna JD. Human lung epithelial cells progressed to malignancy through specific oncogenic manipulations. Mol Cancer Res. 2013 Jun;11(6):638-50.
Der et al.	GSE50081 (n=127)	127		Der SD, Sykes J, Pintilie M, Zhu CQ, Strumpf D, Liu N, Jurisica I, Shepherd FA, Tsao MS. Validation of a histology-independent prognostic gene signature for early-stage, non-small-cell lung cancer including stage IA patients. J Thorac Oncol. 2014 Jan;9(1):59-64.
Shedden et al.	Shedden (n=444)	444		Director's Challenge Consortium for the Molecular Classification of Lung Adenocarcinoma, Shedden K, Taylor JM, Enkemann SA, Tsao MS, Yeatman TJ, Gerald WL, Eschrich S, Jurisica I, Giordano TJ, Misek DE, Chang AC, Zhu CQ, Strumpf D, Hanash S, Shepherd FA, Ding K, Seymour L, Naoki K, Pennell N, Weir B, Verhaak R, Ladd-Acosta C, Golub T, Gruidl M, Sharma A, Szoke J, Zakowski M, Rusch V, Kris M, Vial…
Cancer Genome Atlas Research Network	TCGA_LUAD (n=230)	230		Cancer Genome Atlas Research Network. Comprehensive molecular profiling of lung adenocarcinoma. Nature. 2014 Jul 31;511(7511):543-50.
Subtype Test cohorts		n= 677
Chitale et al.	Chitale_U133_2plus (n=102)	102		Chitale D, Gong Y, Taylor BS, Broderick S, Brennan C, Somwar R, Golas B, Wang L, Motoi N, Szoke J, Reinersman JM, Major J, Sander C, Seshan VE, Zakowski MF, Rusch V, Pao W, Gerald W, Ladanyi M. An integrated genomic analysis of lung cancer reveals loss of DUSP4 in EGFR-mutant tumors. Oncogene. 2009 Aug 6;28(31):2773-83.
Tomida et al.	GSE13213 (n=117)	117		Tomida S, Takeuchi T, Shimada Y, Arima C, Matsuo K, Mitsudomi T, Yatabe Y, Takahashi T. Relapse-related molecular signature in lung adenocarcinomas identifies patients with dismal prognosis. J Clin Oncol. 2009 Jun 10;27(17):2793-9.
Rousseaux et al.	GSE30219 (n=85)	85		Rousseaux S, Debernardi A, Jacquiau B, Vitte AL, Vesin A, Nagy-Mignotte H, Moro-Sibilot D, Brichon PY, Lantuejoul S, Hainaut P, Laffaire J, de Reyniès A, Beer DG, Timsit JF, Brambilla C, Brambilla E, Khochbin S. Ectopic activation of germline and placental genes identifies aggressive metastasis-prone lung cancers. Sci Transl Med. 2013 May 22;5(186):186ra66.
Botling et al.	GSE37745 (n=106)	106		Botling J, Edlund K, Lohr M, Hellwig B, Holmberg L, Lambe M, Berglund A, Ekman S, Bergqvist M, Pontén F, König A, Fernandes O, Karlsson M, Helenius G, Karlsson C, Rahnenführer J, Hengstler JG, Micke P. Biomarker discovery in non-small cell lung cancer: integrating gene expression profiling, meta-analysis, and tissue microarray validation. Clin Cancer Res. 2013 Jan 1;19(1):194-204.
Tarca et al.	GSE43580 (n=77)	77		Tarca AL, Lauria M, Unger M, Bilal E, Boue S, Kumar Dey K, Hoeng J, Koeppl H, Martin F, Meyer P, Nandy P, Norel R, Peitsch M, Rice JJ, Romero R, Stolovitzky G, Talikka M, Xiang Y, Zechner C; IMPROVER DSC Collaborators. Strengths and limitations of microarray-based phenotype prediction: lessons learned from the IMPROVER Diagnostic Signature Challenge. Bioinformatics. 2013 Nov 15;29(22):2892-9.
Bhattacharjee et al.	GSE83227 (n=190)	190		Bhattacharjee A, Richards WG, Staunton J, Li C, Monti S, Vasa P, Ladd C, Beheshti J, Bueno R, Gillette M, Loda M, Weber G, Mark EJ, Lander ES, Wong W, Johnson BE, Golub TR, Sugarbaker DJ, Meyerson M. Classification of human lung carcinomas by mRNA expression profiling reveals distinct adenocarcinoma subclasses. Proc Natl Acad Sci U S A. 2001 Nov 20;98(24):13790-5.

## Sheet: Pan-Cancer
Models	Setting	Unique Genes	Rules	Rules per class	Tied Scores	Target	Training data	Testing data		Training Accuracy		Overall Prediction Accuracy		Balanced accuracy per class
							Samples	Samples						GBM	LGG	COADREAD	ESCA	STAD	CHOL	PAAD	LIHC	ACC	THCA	BRCA	CESC	OV	UCEC	HNSC	DLBC	LAML	THYM	SKCM	UVM	PCPG	SARC	UCS	LUAD	LUSC	MESO	BLCA	KICH	KIRC	KIRP	PRAD	TGCT
k-TSP	Default (Up to 10)	437	230	(5,6,9,8,10,10,10,4,8,2,10,9,10,10,6,2,10,5,8,4,2,9,9,8,9,4,10,2,10,9,2,10)	574					0.894		0.887		0.974	0.969	0.991	0.884	0.785	0.916	0.89	0.895	0.973	0.998	0.991	0.948	0.958	0.969	0.92	0.979	0.992	0.981	0.888	0.68	0.991	0.982	0.863	0.964	0.742	0.977	0.91	0.941	0.97	0.948	1	0.968
k-TSP	Default (Up to 50)	726	386	(5,6,22,8,23,18,12,4,8,2,12,26,11,21,6,2,15,5,8,4,2,11,12,37,9,38,10,2,19,13,2,13)	349					0.913		0.906		0.974	0.969	0.993	0.925	0.788	0.92	0.945	0.977	0.973	0.998	0.994	0.908	0.967	0.973	0.927	0.979	1	0.981	0.888	0.68	0.991	0.99	0.902	0.952	0.823	0.978	0.908	0.955	0.967	0.985	1	0.975
k-TSP	1000 genes	1182	645	(12,21,42,10,35,43,27,10,10,12,15,25,20,17,12,10,50,11,11,11,10,15,10,29,11,14,31,11,33,47,10,20)	179		TCGA Pan-Cancer	TCGA Pan-Cancer		0.935		0.913		0.922	0.999	0.995	0.889	0.788	0.842	0.983	0.982	0.973	1	0.996	0.909	0.981	0.963	0.943	1	1	0.981	0.925	0.708	0.991	0.986	0.881	0.974	0.825	0.978	0.913	0.985	0.969	0.982	1	0.956
k-TSP	1000 genes - Pivot	1131	613	(16,10,11,10,30,20,31,10,18,15,13,39,32,23,10,10,50,13,12,10,10,15,37,16,10,14,34,18,35,17,10,14)	118	32 cancer types	Solid tumors + Blood	Solid tumors + Blood		0.942		0.923		0.916	0.999	0.993	0.926	0.807	0.868	0.983	0.985	0.973	1	0.996	0.885	0.984	0.968	0.951	1	1	0.981	0.963	0.875	0.991	0.99	0.882	0.98	0.856	0.978	0.906	0.955	0.969	0.982	1	0.981
k-TSP	1-vs-1 genes	1225	620	(14,34,20,44,21,27,16,12,10,10,12,49,19,21,10,11,10,10,27,10,10,11,11,38,49,16,10,10,33,20,10,15)	17		(50% of samples, n=5044)	(50% of samples, n=5044)		0.93		0.922		0.964	0.998	0.993	0.871	0.93	0.894	0.983	0.983	0.973	1	0.992	0.872	0.991	0.956	0.952	1	1	0.99	0.927	1	0.991	0.99	0.958	0.979	0.783	0.978	0.881	0.955	0.965	0.985	1	0.962
k-TSP	1-vs-1 rules	1276	642	(10,28,16,46,16,32,10,12,11,16,10,27,12,18,43,18,15,11,47,22,10,11,10,10,48,12,13,10,50,20,10,18)	28					0.929		0.918		0.981	0.99	0.995	0.86	0.949	0.894	0.973	0.983	0.973	1	0.988	0.881	0.991	0.953	0.939	0.999	1	0.99	0.927	1	0.986	0.982	0.958	0.978	0.756	0.989	0.879	0.985	0.954	0.985	1	0.981
RF	200-25_200-25 (Boruta)	702	785		0					0.968		0.965		0.994	1	0.996	0.903	0.97	0.868	0.994	0.985	0.973	1	0.998	0.972	1	0.988	0.985	0.979	1	0.981	0.976	1	0.991	0.994	0.808	0.98	0.93	0.978	0.963	0.956	0.972	0.982	1	0.981
